# Supplementary material for: Identifying mRNA targets of microRNA dysregulated in cancer: with application to clear cell Renal Cell Carcinoma
Source: BMC Syst Biol. 2010 Apr 27;4:51. doi: 10.1186/1752-0509-4-51 (PMC2876063; doi:10.1186/1752-0509-4-51)
Supplement: Additional file 1 — Targets of upregulated microRNA: This file contains the list of mRNA targets of upregulated microRNAs in ccRCC compared to normal kidney as identified by our method. [file 1752-0509-4-51-S1.XLSX]

## Sheet: Sheet1
Additional File 1: Targets of upregulated microRNA: Predicted mRNA targets of upregulated miRNAs in ccRCC.
microRNA	Gene target	P-value	Gene Description
miR-185	PTPN13	0.000612	Protein tyrosine phosphatase, non-receptor type 13 (APO-1/CD95 (Fas)-associated phosphatase)
miR-185	PTEN	0.0006932	phosphatase and tensin homolog (mutated in multiple advanced cancers 1)
miR-21	SLC12A1	0.0012473	solute carrier family 12 (sodium/potassium/chloride transporters), member 1
miR-185	NTN4	0.0024651	netrin 4
miR-21	TCF21	0.003395	transcription factor 21
miR-185	KCNJ16	0.0038685	potassium inwardly-rectifying channel, subfamily J, member 16
miR-224	ERBB4	0.0045935	v-erb-a erythroblastic leukemia viral oncogene homolog 4 (avian)
miR-142-3p	LRRC2	0.004906	leucine rich repeat containing 2
miR-185	DCDC2	0.0049827	doublecortin domain containing 2
miR-34a	SFRP1	0.0050746	secreted frizzled-related protein 1
miR-34a	CAMTA1	0.0056181	calmodulin binding transcription activator 1
