# Supplementary material for: Identifying mRNA targets of microRNA dysregulated in cancer: with application to clear cell Renal Cell Carcinoma
Source: BMC Syst Biol. 2010 Apr 27;4:51. doi: 10.1186/1752-0509-4-51 (PMC2876063; doi:10.1186/1752-0509-4-51)
Supplement: Additional file 2 — Targets of downregulated microRNA: This file contains the list of mRNA targets of downregulated microRNAs in ccRCC compared to normal kidney as identified by our method. [file 1752-0509-4-51-S2.XLSX]

## Sheet: Summary-NK-work-overlap-SAM-UpI
Additional File 2: Targets of down microRNA: Predicted mRNA targets of downregulated miRNAs in ccRCC.
microRNA	Direct Gene target	P-value	Gene Description
miR-200bc/429	ZNF26	0.00014	zinc finger protein 26
miR-141/200a	VSIG1	0.0002576	V-set and immunoglobulin domain containing 1
miR-200bc/429	ATP2B4	0.0002949	ATPase, Ca++ transporting, plasma membrane 4
miR-200bc/429	FMNL2	0.0003073	formin-like 2
miR-141/200a	ZAK	0.0003479	sterile alpha motif and leucine zipper containing kinase AZK
miR-204/211	SERP1	0.0003985	stress-associated endoplasmic reticulum protein 1
miR-141/200a	NEK6	0.00042	NIMA (never in mitosis gene a)-related kinase 6
miR-135b	SLC6A8	0.00043	solute carrier family 6 (neurotransmitter transporter, creatine), member 8
miR-200bc/429	ZAK	0.0005885	sterile alpha motif and leucine zipper containing kinase AZK
miR-204/211	PXDN	0.0006205	peroxidasin homolog (Drosophila)
miR-149	COL11A1	0.0006217	collagen, type XI, alpha 1
miR-200bc/429	DIDO1	0.000659	death inducer-obliterator 1
miR-141/200a	LOC285382	0.0007828	hypothetical gene supported by AK091454
miR-204/211	STS	0.0007849	steroid sulfatase (microsomal), isozyme S
miR-149	CDH4	0.0007907	cadherin 4, type 1, R-cadherin (retinal)
miR-204/211	COL1A2	0.0008044	collagen, type I, alpha 2
miR-200bc/429	FKBP1A	0.000906	FK506 binding protein 1A, 12kDa
miR-141/200a	SEMA6A	0.0009728	sema domain, transmembrane domain (TM), and cytoplasmic domain, (semaphorin) 6A
miR-141/200a	MOBKL2B	0.001088	MOB1, Mps One Binder kinase activator-like 2B (yeast)
miR-135b	HLA-DQB2	0.0011517	major histocompatibility complex, class II, DQ beta 2
miR-200bc/429	FAM29A	0.0012169	family with sequence similarity 29, member A
miR-135b	C1QTNF6	0.0012479	C1q and tumor necrosis factor related protein 6
miR-200bc/429	VEGFA	0.0013166	vascular endothelial growth factor A
miR-204/211	PSMB8	0.0013392	proteasome (prosome, macropain) subunit, beta type, 8 (large multifunctional peptidase 7)
miR-141/200a	AURKB	0.0014526	aurora kinase B
miR-200bc/429	DAGLB	0.0014639	diacylglycerol lipase, beta
miR-200bc/429	CLK4	0.0015521	CDC-like kinase 4
miR-204/211	TRIM59	0.0016521	tripartite motif-containing 59
miR-199a	COL11A1	0.0017138	collagen, type XI, alpha 1
miR-204/211	RAP2B	0.0017298	RAP2B, member of RAS oncogene family
miR-141/200a	RBM3	0.0017597	RNA binding motif (RNP1, RRM) protein 3
miR-200bc/429	SRP72	0.0017941	signal recognition particle 72kDa
miR-204/211	C14orf106	0.0017983	chromosome 14 open reading frame 106
miR-200bc/429	ACP1	0.0018123	acid phosphatase 1, soluble
miR-200bc/429	LOC285382	0.0019641	hypothetical gene supported by AK091454
miR-149	LOC285382	0.002017	hypothetical gene supported by AK091454
miR-204/211	LAMC1	0.0020497	laminin, gamma 1 (formerly LAMB2)
miR-218	HIST1H2BK	0.0020574	histone cluster 1, H2bk
miR-200bc/429	CLCC1	0.002068	chloride channel CLIC-like 1
miR-200bc/429	NMD3	0.002078	NMD3 homolog (S. cerevisiae)
miR-135b	SOBP	0.0021296	Sine oculis binding protein homolog (Drosophila)
miR-149	RBM3	0.0021544	RNA binding motif (RNP1, RRM) protein 3
miR-149	RFX2	0.0021634	regulatory factor X, 2 (influences HLA class II expression)
miR-200bc/429	PJA2	0.0021987	praja 2, RING-H2 motif containing
miR-149	IQGAP3	0.0022005	IQ motif containing GTPase activating protein 3
miR-204/211	HS2ST1	0.0022117	heparan sulfate 2-O-sulfotransferase 1
miR-200bc/429	GIT2	0.0022362	G protein-coupled receptor kinase interactor 2
miR-141/200a	GRB10	0.0022969	growth factor receptor-bound protein 10
miR-204/211	CXorf23	0.002298	chromosome X open reading frame 23
miR-200bc/429	NFIA	0.0023091	nuclear factor I/A
miR-218	PDK1	0.0023273	pyruvate dehydrogenase kinase, isozyme 1
miR-200bc/429	CANX	0.0023978	calnexin
miR-141/200a	ADAMTS5	0.0024134	ADAM metallopeptidase with thrombospondin type 1 motif, 5 (aggrecanase-2)
miR-141/200a	ANKRD29	0.0024869	ankyrin repeat domain 29
miR-200bc/429	INTS8	0.0025069	integrator complex subunit 8
miR-200bc/429	KIAA0286	0.0025594	KIAA0286 protein
miR-149	KCNMA1	0.0025714	potassium large conductance calcium-activated channel, subfamily M, alpha member 1
miR-141/200a	CENTA2	0.0025934	centaurin, alpha 2
miR-200bc/429	ENPP3	0.0025965	Ectonucleotide pyrophosphatase/phosphodiesterase 3
miR-200bc/429	IDS	0.0026114	iduronate 2-sulfatase (Hunter syndrome)
miR-200bc/429	N4BP1	0.0026438	Nedd4 binding protein 1
miR-204/211	ELF4	0.0026698	E74-like factor 4 (ets domain transcription factor)
miR-141/200a	KCNMA1	0.0027749	potassium large conductance calcium-activated channel, subfamily M, alpha member 1
miR-135b	FLJ37440	0.0028241	hypothetical protein FLJ37440
miR-204/211	CALU	0.0028264	calumenin
miR-149	PDGFD	0.0029677	platelet derived growth factor D
miR-218	SLC38A1	0.0029951	solute carrier family 38, member 1
miR-149	KCNAB1	0.003015	potassium voltage-gated channel, shaker-related subfamily, beta member 1
miR-200bc/429	TRAM1	0.0030412	translocation associated membrane protein 1
miR-218	LAMC1	0.0030536	laminin, gamma 1 (formerly LAMB2)
miR-204/211	CCDC50	0.0030773	coiled-coil domain containing 50
miR-135b	STC2	0.0030921	stanniocalcin 2
miR-200bc/429	SPIRE1	0.0031406	spire homolog 1 (Drosophila)
miR-200bc/429	SIRPA	0.003222	signal-regulatory protein alpha
miR-200bc/429	ADAMTS5	0.0033593	ADAM metallopeptidase with thrombospondin type 1 motif, 5 (aggrecanase-2)
miR-200bc/429	MCM6	0.0035565	minichromosome maintenance complex component 6
miR-200bc/429	ELOVL7	0.0035731	ELOVL family member 7, elongation of long chain fatty acids (yeast)
miR-200bc/429	HEATR2	0.0036173	HEAT repeat containing 2
miR-200bc/429	PRRC1	0.0036231	proline-rich coiled-coil 1
miR-200bc/429	KLHL24	0.0036489	kelch-like 24 (Drosophila)
miR-200bc/429	BTK	0.0037096	Bruton agammaglobulinemia tyrosine kinase
miR-200bc/429	GRB10	0.0037286	growth factor receptor-bound protein 10
miR-200bc/429	CSNK1A1	0.0039429	Casein kinase 1, alpha 1
miR-218	IGFBP3	0.0039843	insulin-like growth factor binding protein 3
miR-204/211	TIFA	0.0041546	TRAF-interacting protein with a forkhead-associated domain
miR-149	CENTA2	0.0042142	centaurin, alpha 2
miR-135b	SPN	0.0042845	sialophorin (leukosialin, CD43)
miR-135b	AR	0.0044177	androgen receptor (dihydrotestosterone receptor; testicular feminization; spinal and bulbar muscular atrophy; Kennedy disease)
miR-200bc/429	FRYL	0.0044957	FRY-like
miR-204/211	ATM	0.0045235	ataxia telangiectasia mutated
miR-135b	LOC285382	0.0045275	hypothetical gene supported by AK091454
miR-200bc/429	RBM3	0.0045341	RNA binding motif (RNP1, RRM) protein 3
miR-149	DOCK8	0.0045829	dedicator of cytokinesis 8
miR-141/200a	BTK	0.0045962	Bruton agammaglobulinemia tyrosine kinase
miR-135b	RBM3	0.004649	RNA binding motif (RNP1, RRM) protein 3
miR-204/211	IFI44	0.0047421	interferon-induced protein 44
miR-200bc/429	GUCY1B3	0.0047655	guanylate cyclase 1, soluble, beta 3
miR-204/211	FN1	0.0047895	fibronectin 1
miR-200bc/429	UBE2B	0.0050005	ubiquitin-conjugating enzyme E2B (RAD6 homolog)
miR-200bc/429	TAF9B	0.005032	TAF9B RNA polymerase II, TATA box binding protein (TBP)-associated factor, 31kDa
miR-200bc/429	PGK1	0.0051242	phosphoglycerate kinase 1
miR-200bc/429	APC	0.0051293	adenomatosis polyposis coli
miR-200bc/429	PSMD10	0.0052302	proteasome (prosome, macropain) 26S subunit, non-ATPase, 10
miR-149	NOL3	0.0052392	nucleolar protein 3 (apoptosis repressor with CARD domain)
miR-149	ZAK	0.0052435	sterile alpha motif and leucine zipper containing kinase AZK
miR-200bc/429	RCHY1	0.0052877	ring finger and CHY zinc finger domain containing 1
miR-149	SEMA6A	0.0055668	sema domain, transmembrane domain (TM), and cytoplasmic domain, (semaphorin) 6A
miR-135b	SQSTM1	0.0055907	sequestosome 1
miR-200bc/429	VEGFC	0.0056138	vascular endothelial growth factor C
miR-204/211	LOC493869	0.0056858	similar to RIKEN cDNA 2310016C16
miR-141/200a	VEGFC	0.0057465	vascular endothelial growth factor C
miR-135b	SLC16A1	0.005839	solute carrier family 16, member 1 (monocarboxylic acid transporter 1)
miR-200bc/429	PDGFD	0.0059703	platelet derived growth factor D
miR-200bc/429	FAS	0.005991	Fas (TNF receptor superfamily, member 6)
miR-200bc/429	CUL4B	0.0059992	cullin 4B
miR-200bc/429	DYNC1LI2	0.0060139	dynein, cytoplasmic 1, light intermediate chain 2
miR-141/200a	RFX2	0.0060353	regulatory factor X, 2 (influences HLA class II expression)
miR-218	LOXL2	0.0060574	lysyl oxidase-like 2
miR-149	MOBKL2B	0.0060627	MOB1, Mps One Binder kinase activator-like 2B (yeast)
miR-135b	KCNE3	0.0061638	potassium voltage-gated channel, Isk-related family, member 3
miR-204/211	IDS	0.0062849	iduronate 2-sulfatase (Hunter syndrome)
miR-200bc/429	PLDN	0.0062889	pallidin homolog (mouse)
miR-204/211	LOXL2	0.0063347	lysyl oxidase-like 2
miR-149	VEGFA	0.0063858	vascular endothelial growth factor A
miR-149	PREX1	0.0064117	phosphatidylinositol 3,4,5-trisphosphate-dependent RAC exchanger 1
miR-135b	DEPDC1	0.0064194	DEP domain containing 1
miR-135b	COL11A1	0.0064415	collagen, type XI, alpha 1
miR-200bc/429	LIMS1	0.0066082	LIM and senescent cell antigen-like domains 1
miR-204/211	KCTD9	0.0066391	potassium channel tetramerisation domain containing 9
miR-200bc/429	PREX1	0.0066502	phosphatidylinositol 3,4,5-trisphosphate-dependent RAC exchanger 1
miR-200bc/429	DENR	0.006666	density-regulated protein
miR-200bc/429	VDP	0.0068149	vesicle docking protein p115
miR-204/211	DENR	0.0069321	density-regulated protein
miR-200bc/429	SIPA1L2	0.0070429	signal-induced proliferation-associated 1 like 2
miR-149	TMEPAI	0.0071553	transmembrane, prostate androgen induced RNA
miR-204/211	C3orf58	0.0071809	chromosome 3 open reading frame 58
miR-135b	NEK6	0.0072444	NIMA (never in mitosis gene a)-related kinase 6
miR-135b	TRIP13	0.0073959	thyroid hormone receptor interactor 13
miR-200bc/429	SULF1	0.0074139	sulfatase 1
miR-141/200a	TMEPAI	0.0074859	transmembrane, prostate androgen induced RNA
miR-200bc/429	LIPA	0.0075182	lipase A, lysosomal acid, cholesterol esterase (Wolman disease)
miR-200bc/429	CDC40	0.0076849	cell division cycle 40 homolog (S. cerevisiae)
miR-204/211	PDCD4	0.0077392	programmed cell death 4 (neoplastic transformation inhibitor)
miR-200bc/429	YIPF5	0.0077508	Yip1 domain family, member 5
miR-204/211	CAST	0.0077624	calpastatin
miR-204/211	ECT2	0.0078296	epithelial cell transforming sequence 2 oncogene
miR-200bc/429	FGD6	0.0079499	FYVE, RhoGEF and PH domain containing 6
miR-204/211	WWC3	0.0079552	WWC family member 3
miR-204/211	PLD1	0.0081086	phospholipase D1, phosphatidylcholine-specific
miR-200bc/429	ARL2BP	0.0081848	ADP-ribosylation factor-like 2 binding protein
miR-135b	SUCLG2	0.0084979	succinate-CoA ligase, GDP-forming, beta subunit
miR-200bc/429	NBN	0.0085506	nibrin
miR-200bc/429	RGS5	0.0087151	regulator of G-protein signaling 5
miR-204/211	TAP1	0.0087206	transporter 1, ATP-binding cassette, sub-family B (MDR/TAP)
miR-149	ACAN	0.008726	aggrecan
miR-200bc/429	MAML2	0.0087446	mastermind-like 2 (Drosophila)
miR-204/211	PSMB9	0.0088206	proteasome (prosome, macropain) subunit, beta type, 9 (large multifunctional peptidase 2)
miR-149	TRIP13	0.0089635	thyroid hormone receptor interactor 13
miR-135b	PLD1	0.0089726	phospholipase D1, phosphatidylcholine-specific
miR-204/211	DTX3L	0.0090106	deltex 3-like (Drosophila)
miR-200bc/429	LRRC17	0.0090809	leucine rich repeat containing 17
miR-204/211	NRP2	0.0092689	neuropilin 2
miR-149	PMM2	0.0092912	phosphomannomutase 2
miR-200bc/429	KCNMA1	0.0094104	potassium large conductance calcium-activated channel, subfamily M, alpha member 1
miR-149	SLC17A4	0.0094158	solute carrier family 17 (sodium phosphate), member 4
miR-204/211	LHFPL2	0.0094981	lipoma HMGIC fusion partner-like 2
miR-141/200a	PDGFD	0.009573	platelet derived growth factor D
miR-200bc/429	CDH6	0.0096418	cadherin 6, type 2, K-cadherin (fetal kidney)
miR-149	LOX	0.009716	lysyl oxidase
miR-200bc/429	FAM78A	0.0098941	family with sequence similarity 78, member A
miR-200bc/429	SEMA6A	<0.0001	sema domain, transmembrane domain (TM), and cytoplasmic domain, (semaphorin) 6A
miR-204/211	STX6	<0.0001	syntaxin 6
